# Supplementary material for: Low-Temperature and UV Irradiation Effect on Transformation of Zirconia -MPS nBBs-Based Gels into Hybrid Transparent Dielectric Thin Films
Source: Gels. 2022 Jan 20;8(2):68. doi: 10.3390/gels8020068 (PMC8870923; doi:10.3390/gels8020068)
Supplement: Supplementary file 1 [file gels-08-00068-s001.zip]

Archive with 1 entries (1 files):
- gels-1534600-supplementary.pdf
